# Supplementary material for: Antimicrobial Resistance, Virulence Factors, and Genotypes of Enterococcus faecalis and Enterococcus faecium Clinical Isolates in Northern Japan: Identification of optrA in ST480 E. faecalis
Source: Antibiotics (Basel). 2023 Jan 6;12(1):108. doi: 10.3390/antibiotics12010108 (PMC9855154; doi:10.3390/antibiotics12010108)
Supplement: Supplementary file 1 [file antibiotics-12-00108-s001.zip]

Archive with 1 entries (1 files):
- antibiotics-2143259-supplementary.xlsx
