# Supplementary material for: Antimicrobial Resistance, Virulence Factors, and Genotypes of Enterococcus faecalis and Enterococcus faecium Clinical Isolates in Northern Japan: Identification of optrA in ST480 E. faecalis
Source: Antibiotics (Basel). 2023 Jan 6;12(1):108. doi: 10.3390/antibiotics12010108 (PMC9855154; doi:10.3390/antibiotics12010108)
Supplement: Supplementary file 1 [file antibiotics-12-00108-s001.zip › antibiotics-2143259-supplementary.xlsx]

## Sheet: Sheet1
Table S1 Primers used for sequencing of optrA-fexA cluster identified in this study
Primer name	Sequence 5'-3'	Product size	Reference
optrA-F	(+) AGGTGGTCAGCGAACTAA	1.5 kp (+optrA-R)	41
optrA-R	(-) ATCAACTGTTCCCATTCA
fexA-fw	(+) GTACTTGTAGGTGCAATTACGGCTGA	1272 bp (+fex-rv)	41
fexA-rv	(-) CGCATCTGAGTAGGACATAGCGTC
ES443-opc-n1	(+) CAAATAACTCTCCAACCATTG	2.8 kb (+ES443-opc-n2)	This study
ES443-opc-n2	(-) TTTCCAAGGTGCTTTGTACC
ES443-opc-intR1	(-) TGGCTCTTGGAGGTCTAACC
ES443-opc-intF1	(+) TACAGCTTAAACTATAGAAG
ES443-opc-n3	(+) ATCGGAACTCCAATCGCAAG	3.4 kb(+ES443-opc-n4)	This study
ES443-opc-n4	(-) TTGCAATAACAGGTGCCTAC
ES443-opc-intR2	(-) TAAATAGATATGAGGTGAGG
ES443-opc-n5	(+) TAGGTAGGCGGTGTCTCGAC
ES443-opc-intF2	(+) TATTGATTGTTCTTGAACGAC
ES443-opc-nA1	(-) GAAGGTTAAGAAGGAGAAACG
ES443-opc-nA2	(+) CGCTTCCGTCTTCGCGTGAG	1.2 kb (+ES443-opc-nA1)	This study
ES443-opc-nA3	(+) GGAAAAAACACATATGGGGTAC	3 kb (+ES443-opc-nA1)
ES443-opc-nB1	(+)CACCATTTACTGCTGAACCA
ES443-opc-nB2	(-)TAGTGGATAAATCAGGTGAG	1.2 kb (+ES443-opcnB1)	This study
ES443-opc-nA4	(-) GAAGCGAGCAAAGTTACGAC
ES443-opc-nA5	(-)TCACCAGACTCACGCATGTA
ES443-opc-nA6	(-) CCAGTACATAAAATCATTGT
ES443-NA3	(+)CTGAAAGGACCCTTTGAATG	700 bp (+ES443-NA2)	This study
ES443-NA4	(+)GAATAAGGCGAAACAAGAAG	300 bp (+ES443-Na2)
ES443-NB1	(+)CATTTCTGGGCTTTCATGCC	1.5kb (+ES443-NB2)
ES443-NB2	(-)ACGCACATGTTCAGACAACG
ES443-NB3	(+) CAAAACCCCTGCATTTCTTC	1.6kb (+ES443-NB4)
ES443-NB4	(-)TTAAAGGCATTGGCCAAGTG
ES443-NA5	(-) CTCAAAGAAG GCTTCTTGGA
ES443-NA6	(+) CTGTATCAAAAAGAAATCGG	380 bp (+ES443-NA5)
ES443-NA7	(+) GTTCGCGTAATTAAGGAAG	880 bp (+ES443-NA5)
